# Supplementary material for: Combined metabolomic and transcriptomic analysis reveals key components of OsCIPK17 overexpression improves drought tolerance in rice
Source: Front Plant Sci. 2023 Jan 9;13:1043757. doi: 10.3389/fpls.2022.1043757 (PMC9868928; doi:10.3389/fpls.2022.1043757)
Supplement: Supplementary Table 1 — Specific primer sequence [file Table_1.xlsx]

## Sheet: Sheet1
pGADT7	Upstream primer(5'-3')	Downstream primer(5'-3')
OsDREB2B-AD	TACGACGTACCAGATTACGCTCATATGACGGTGGATCAGAGGACG	TGCAGCTCGAGCTCGATGGATCCCCAAGCCCTCAAAGAACTGAGA
OsDRO1-AD	TACGACGTACCAGATTACGCTCATATGAAGATTTTCAGCTGGGTAGCC	TGCAGCTCGAGCTCGATGGATCCCCATTTCAAGCACAATATACTCTGAATC
OsDSM1-AD	TACGACGTACCAGATTACGCTCATATGAAGAACTTCTTCAGGAAGCTCCAC	TGCAGCTCGAGCTCGATGGATCCCCTCGTCGGTTTGTTGTACTCTCTG
OsNAC5-AD	TACGACGTACCAGATTACGCTCATATGGAGTGCGGTGGTGCG	TGCAGCTCGAGCTCGATGGATCCCGAACGGCTTCTGCAGGTACGT
OsRCAR5-AD	TACGACGTACCAGATTACGCTCATATGGTGGGGCTTGTGGGAGGA	TGCAGCTCGAGCTCGATGGATCCCCTGTTCAAGTGGCGAGGTGGG
OsCIPK17-AD	TACGACGTACCAGATTACGCTCATATGGTGAAGGGAGGGAGGGAG	TGCAGCTCGAGCTCGATGGATCCCCAAAGCGAACAGCGGCGT
pGBKT7
LOC4334915-BD	CTGATCTCAGAGGAGGACCTGCATATGGAAAGAGAAATGTCGTCGCCG	GGCCGCTGCAGGTCGACGGATCCCATTGTGGACTAACAGGGCAAGTGT
LOC4330432-BD	CTGATCTCAGAGGAGGACCTGCATATGAAGAGCAGAGCAGCGTCTCCA	GGCCGCTGCAGGTCGACGGATCCCGACACAAGCCGCCGTAAGATT
LOC4335166-BD	CTGATCTCAGAGGAGGACCTGCATATGATCATGGGGAGCATGAGCACA	GGCCGCTGCAGGTCGACGGATCCCATTTGAATACTTCGCAGCAAATTC
LOC4333807-BD	CTGATCTCAGAGGAGGACCTGCATATGTACACACACATGGATGCTAACCAC	GGCCGCTGCAGGTCGACGGATCCCGCTTCTTTTCCTCTTCAAGCC
LOC4350948-BD	CTGATCTCAGAGGAGGACCTGCATATGGCGATCTCCTCCGTCTTC	GGCCGCTGCAGGTCGACGGATCCCAGCGATTCAGTTCGGTTTGTTTCT
LOC4325422-BD	CTGATCTCAGAGGAGGACCTGCATATGGAGGTATCCAAGCTGGCC	GGCCGCTGCAGGTCGACGGATCCCGTAAGGCCTCTGTCCGACGAA
LOC4323880-BD	CTGATCTCAGAGGAGGACCTGCATATGCCGGCCATGGAGGAG	GGCCGCTGCAGGTCGACGGATCCCATTGGCGCGAATCTTCCC
OsCIPK17-BD	CTGATCTCAGAGGAGGACCTGCATATGGTGAAGGGAGGGAGGGAG	GGCCGCTGCAGGTCGACGGATCCCCAAAGCGAACAGCGGCGT
pSPYCE
OsUGT79-CE	TGGCGCGCCACTAGTGGATCCATGATCATGGGGAGCATGAGCACA	CCCGGGAGCGGTACCCTCGAGTGAATACTTCGCAGCAAATTC
OsCIPK117-NE	GCGACTAGTATGGTGAAGGGAGGGAGGGA	GCGGGTACCCAAAGCGAACAGCGGC
PCM1307
OsCIPK17	CCATGGAGATGGTGAAGGGAGGGAGGGA	ACTAGTCAAAGCGAACAGCGGC
qPCR
OsIAA6	TTCCAAAGCACTCCAAGACC	CAAGTTCCTTCCCACATCCTG
OsGH3-5	CACCGAAAGACCTCCAGT	TCAGCTCCCAGAAGATCACG
OsYUCCA7	CTCCTCCCCCTCCTCCTC	TCTTCCTGAACGACCTCACC
OsCIPK17	CAGATCCCAAAGTGGCTTTCAC	GTGTGATTTGATCCCTGCCATG
OsActin	CTTCATAGGAATGGAAGCTGCGGGTA	CGACCACCTTGATCTTCATGCTGCTA
Mutant identification
OsCIPK17	GCCAATCCGTCTTCCATTATATTTCTC	GGAGGCGAACCACGCAATTT
